# Supplementary material for: RSV Vaccination Programme for Older Adults: A Scotland-Wide Study on RSVpreF Vaccine Safety
Source: Vaccines (Basel). 2025 Oct 24;13(11):1088. doi: 10.3390/vaccines13111088 (PMC12656231; doi:10.3390/vaccines13111088)
Supplement: Supplementary file 1 [file vaccines-13-01088-s001.zip]

Archive with 1 entries (1 files):
- vaccines-3908897-supplementary.pdf
